# Supplementary material for: Bioactive Hydrogels and Scaffolds for Oral Mucosal Regeneration After Oral Squamous Cell Carcinoma Therapy: A Comprehensive Review
Source: Medicina (Kaunas). 2026 Mar 17;62(3):558. doi: 10.3390/medicina62030558 (PMC13027492; doi:10.3390/medicina62030558)
Supplement: Supplementary file 1 [file medicina-62-00558-s001.zip]

Archive with 1 entries (1 files):
- medicina-4168688-supplementary.pdf
